# Supplementary material for: Glycyl-l-histidyl-l-lysine prevents copper- and zinc-induced protein aggregation and central nervous system cell death in vitro
Source: Metallomics. 2024 Apr 10;16(5):mfae019. doi: 10.1093/mtomcs/mfae019 (PMC11135135; doi:10.1093/mtomcs/mfae019)
Supplement: mfae019_Supplemental_Files [file mfae019_supplemental_files.zip › Chemicals used for paper 240320.xlsx]

## Sheet: Sheet1
		Cell Culture Reagents	Producer	Code
		Hanks Balanced Salt Solution (HBSS) 1x	Sigma-Aldrich	H6648
		Hanks Balanced Salt Solution (HBSS) 10x	Sigma-Aldrich	H4641
		Phosphate Buffered Saline (PBS) 1x	Sigma-Aldrich	D8537
		Fetal Bovine Serum - Paraguay	Sigma-Aldrich	F7524
		ACK Lysing Buffer	Gibco™	A1049201
		DMEM/F-12, GlutaMAX™ Supplement	Gibco™	31331093
		Leibovitz's L-15 Medium, GlutaMAX™ Supplement	Gibco™	31415086
		DMEM - high glucose	Sigma-Aldrich	D5796
		Papain	Roche	10108014001
		DNase I	Roche	10104159001
		Percoll®	Sigma-Aldrich	GE17-0891-01
		Recombinant Mouse M-CSF Protein	R&D Systems	416-ML-050/CF
		Trypsin-EDTA (0.05%), phenol red	Gibco™	25300096
		LS Columns	Miltenyi Biotech	130-042-401
		MACS® Separation Buffer	Miltenyi Biotech	130-091-221
		CD11b (Microglia) MicroBeads	Miltenyi Biotech	130-093-636
		Neurobasal™ Medium	Gibco™	21103049
		B-27™ Supplement (50X), serum free	Gibco™	11530536
		GlutaMAX™ Supplement	Thermo Scientific™	35050038
		Penicillin-Streptomycin	Sigma-Aldrich	P4458
		Sodium pyruvate solution	Sigma-Aldrich	S8636
		L-Glutamine solution	Sigma-Aldrich	G7513
		2-Mercaptoethanol	Gibco™	31350010
		Poly-L-lysine solution	Sigma-Aldrich	P4707
		Glycyl-L-histidyl-L-lysine acetate	Sigma-Aldrich	CDS020650
		Bovine serum Albumin	Cell Signaling Technology	BSA #9998
		Griess reagent (modified)	Sigma-Aldrich	G4410
		Recombinant Mouse IFN-gamma Protein	R&D Systems	485-MI
		LPS-EB (LPS from E. coli O111:B4)	Invivogen	0111:B4
		Paraquat dichloride hydrate	Supelco	36541
		N,N-Dimethyl-p-phenylenediamine (DMPD)	Sigma-Aldrich	193992
		D-(+)-Glucose	Sigma-Aldrich	G7021
		HEPES	Sigma-Aldrich	H3375
		Metal Ions
		Copper(II) chloride dihydrate	Sigma-Aldrich	459097-5G
		Cadmium chloride hydrate	Sigma-Aldrich	208299
		Manganese(II) chloride tetrahydrate	Sigma-Aldrich	221279
		Zinc sulfate heptahydrate	Sigma-Aldrich	221376
		Magnesium Chloride Hexahydrate	Sigma-Aldrich	M2670-1KG
		Saturated Potassium Chloride	Mettler-Toledo	51350072
		Sodium Chloride	Sigma-Aldrich	S7653
		Potassium chloride	Sigma-Aldrich	P9541
		Calcium chloride dihydrate	Sigma-Aldrich	233506
		Sodium phosphate dibasic (Na2HPO4)	Sigma-Aldrich	S7907
		Stainings
		Hoechst 3342 Fluorescent Stain	Fisher Scientific	62249
		DLAT Polyclonal Antibody	Thermo Fisher Scientific	PA5-120279
		Coppersensor 3 (CS3)	TRC Canada/ Cymit Quimica	TR-B874750
		Triton™ X-100	Sigma-Aldrich	T8787
		Donkey anti-Rabbit IgG Secondary Antibody, Alexa Fluor™ 647	Invitrogen	A-31573
		Neutral Red	Sigma-Aldrich	72210
